# Supplementary material for: Enhanced Antioxidant and Antibacterial Properties of Polybutylene Adipate-Terephthalate/Curcumin Composite Films Using Surface-Modified Cellulose Nanocrystals
Source: Polymers (Basel). 2025 Mar 21;17(7):830. doi: 10.3390/polym17070830 (PMC11990951; doi:10.3390/polym17070830)
Supplement: Supplementary file 1 [file polymers-17-00830-s001.zip]

Archive with 1 entries (1 files):
- polymers-3518849-supplementary.pdf
